# Supplementary material for: Proteomics profile in encapsulated follicular patterned thyroid neoplasms
Source: Sci Rep. 2024 Jul 16;14:16343. doi: 10.1038/s41598-024-67079-6 (PMC11252349; doi:10.1038/s41598-024-67079-6)
Supplement: Supplementary file 1 — Supplementary Information. [file 41598_2024_67079_MOESM1_ESM.zip]

Archive with 10 entries (10 files):
- Fig 1S.tif
- Fig 2S.tif
- Supplementary figure legends.docx
- Supplementary Table 1.xlsx
- Supplementary Table 2.xlsx
- Supplementary Table 3.xlsx
- Supplementary Table 4.xlsx
- Supplementary Table 5.xlsx
- Supplementary Table 6.xlsx
- Supplementary Table 7.xlsx
