# Supplementary material for: Proteomics profile in encapsulated follicular patterned thyroid neoplasms
Source: Sci Rep. 2024 Jul 16;14:16343. doi: 10.1038/s41598-024-67079-6 (PMC11252349; doi:10.1038/s41598-024-67079-6)
Supplement: Supplementary file 1 — Supplementary Information. [file 41598_2024_67079_MOESM1_ESM.zip › Supplementary Table 1.xlsx]

## Sheet: Discovery Phase
Supplement Table 1. Details of the clinical characteristics
No.	CODE	Gender	Age	invasion	nuclear_score	Diameter_mm	Diagnosis	Type
1	N1	F	52				Normal
2	N2	M	27				Normal
3	N3	M	53				Normal
4	N4	F	54				Normal
5	N5	M	41				Normal
6	N6	F	70				Normal
7	N7	F	42				Normal
8	N8	M	43				Normal
9	N9	M	30				Normal
10	N10	F	38				Normal
11	N11	F	24				Normal
12	N12	M	42				Normal
13	A1	F	36	Yes (Cap invasion)	2	36	IEFVPTC	Minimally invasive
14	A2	M	52	Yes (Vas invasion)	3	37	IEFVPTC	Encapsulated angioinvasive (2 focies)
15	A3	F	27	Yes (Cap invasion)	3	22	IEFVPTC	Minimally invasive
16	A4	F	53	Yes (Cap invasion)	3	30	IEFVPTC	Widely invasive
17	A5	F	54	Yes (Cap invasion)	2	43	IEFVPTC	Minimally invasive
18	A6	F	41	Yes (Vas invasion)	3	40	IEFVPTC	Encapsulated angioinvasive (1 focies)
19	A7	F	70	Yes (Cap invasion)	2	45	IEFVPTC	Minimally invasive
20	A8	F	42	Yes (Cap invasion)	3	55	IEFVPTC	Minimally invasive
21	A9	M	61	Yes (Vas invasion)	3	70	IEFVPTC	Encapsulated angioinvasive (3 focies)
22	A10	M	67	Yes (Cap invasion)	3	48	IEFVPTC	Minimally invasive
23	A11	F	29	Yes (Vas invasion)	3	38	IEFVPTC	Minimally invasive
24	A12	F	52	Yes (Vas invasion)	3	36	IEFVPTC	Encapsulated angioinvasive (3 focies)
25	A13	F	40	Yes (Cap invasion)	3	25	IEFVPTC	Minimally invasive
26	B1	F	38	No	3	29	NIFTP
27	B2	F	38	No	3	32	NIFTP
28	B3	F	42	No	2	15	NIFTP
29	B4	M	47	No	3	22	NIFTP
30	B5	M	64	No	2	60	NIFTP
31	B6	F	70	No	2	30	NIFTP
32	B7	F	63	No	3	35	NIFTP
33	B8	F	67	No	3	36	NIFTP
34	B9	F	47	No	3	24	NIFTP
35	B10	F	36	No	3	30	NIFTP
36	B11	M	60	No	3	23	NIFTP
37	C1	F	79	Equivocal capsular Invasion	3	15	WDT-UMP
38	C2	M	56	Questionable capsular Invasion	3	84	WDT-UMP
39	C3	F	55	Equivocal capsular Invasion	3	25	WDT-UMP
40	C4	M	58	Equivocal capsular Invasion	3	33	WDT-UMP
41	C5	F	43	Equivocal capsular Invasion	3	30	WDT-UMP
42	C6	F	30	Equivocal capsular Invasion	3	45	WDT-UMP
43	C7	F	38	Equivocal capsular Invasion	2	30	WDT-UMP
44	C8	F	24	Equivocal capsular Invasion	2	25	WDT-UMP
45	C9	M	25	Equivocal capsular Invasion	3	35	WDT-UMP
46	C10	M	34	Equivocal capsular Invasion	3	27	WDT-UMP
