# Supplementary material for: Proteomics profile in encapsulated follicular patterned thyroid neoplasms
Source: Sci Rep. 2024 Jul 16;14:16343. doi: 10.1038/s41598-024-67079-6 (PMC11252349; doi:10.1038/s41598-024-67079-6)
Supplement: Supplementary file 1 — Supplementary Information. [file 41598_2024_67079_MOESM1_ESM.zip › Supplementary Table 2.xlsx]

## Sheet: DEP_IEFVPTC
Supplement Table 2. The full results of the DESeq2 analysis in peptide expression between IEFVPTC versus non-IEFVPTC samples.
Gene_name	baseMean	log2FoldChange	lfcSE	stat	pvalue	padj	significance	diffexpressed
NPAP1	3.97158	6.2426	0.971957	-6.42272	1.33862458028379e-10	1.54477276564749e-07	Negative	UP
STK33	3.79175	6.17582	0.988521	-6.24753	4.16987882212145e-10	1.60401338690938e-07	Negative	UP
O51I2	3.62046	6.01315	0.962278	-6.24887	4.13439790149048e-10	1.60401338690938e-07	Negative	UP
DLG4	3.51629	5.9688	0.97239	-6.13828	8.34195469759275e-10	2.40665393025551e-07	Negative	UP
CCHCR	6.23634	-5.59586	0.978121	5.72103	1.05880945934867e-08	2.44373223217673e-06	Positive	DOWN
STAR5	5.72605	-5.4737	0.983502	5.56552	2.61365409956339e-08	5.02692805149358e-06	Positive	DOWN
DDX6	5.87378	-5.50936	1.02654	5.36695	8.00802681995416e-08	1.32018042146101e-05	Positive	DOWN
THUM2	3.25752	5.85985	1.10565	-5.2999	1.1586326506153e-07	1.67132759851257e-05	Negative	UP
CODA1	3.22863	5.84713	1.1078	-5.27816	1.30488984650669e-07	1.67315875874302e-05	Negative	UP
LIGO2	5.8242	-5.49841	1.06714	5.15249	2.570454854997e-07	2.96630490266654e-05	Positive	DOWN
TAF6L	3.00062	5.74053	1.13819	-5.04358	4.56909286539971e-07	4.79339378788296e-05	Negative	UP
RIPL2	3.10543	5.88765	1.18291	-4.97725	6.44941677047711e-07	6.20218912760882e-05	Negative	UP
NSUN5	5.51412	-5.41928	1.12029	4.83739	1.31552411744766e-06	0.000116778	Positive	DOWN
PHF6	5.40027	-5.38714	1.12784	4.77653	1.78342100645555e-06	0.000147005	Positive	DOWN
PCAT1	2.87348	5.77562	1.21704	-4.74563	2.07853734261966e-06	0.000159909	Negative	UP
PHTF2	2.79453	5.73553	1.2286	-4.66837	3.03602872994919e-06	0.000218974	Negative	UP
NUBPL	3.13522	5.90142	1.2908	-4.57192	4.83274863312469e-06	0.000328058	Negative	UP
SYNE3	5.07227	-5.29864	1.17967	4.49162	7.06839519073087e-06	0.000453163	Positive	DOWN
NBEL1	2.93283	5.80517	1.32067	-4.39562	1.10457177277311e-05	0.000670882	Negative	UP
MAST3	2.90541	5.79166	1.32491	-4.37136	1.23473639875359e-05	0.000712443	Negative	UP
CC169	5.1494	-5.31843	1.23516	4.30587	1.66327495331197e-05	0.000846851	Positive	DOWN
CD054	3.27475	5.96422	1.38596	-4.3033	1.68273233349799e-05	0.000846851	Negative	UP
TRI38	2.83384	5.75546	1.33766	-4.30263	1.68783090133199e-05	0.000846851	Negative	UP
OLIG1	4.93056	-5.25794	1.23481	4.25809	2.06177446788005e-05	0.00099137	Positive	DOWN
CSC2A	2.68528	5.67789	1.36207	-4.16857	3.06521245593691e-05	0.0014149	Negative	UP
DSCAM	4.56868	-5.14776	1.24375	4.13889	3.48986791142635e-05	0.0014916	Positive	DOWN
ARV1	4.60061	-5.15754	1.24442	4.14453	3.40516068029768e-05	0.0014916	Positive	DOWN
ENO4	3.48588	5.0053	1.23605	-4.04942	5.13449535960065e-05	0.00211615	Negative	UP
TECR	2.53221	5.59356	1.38718	-4.03232	5.52299068272138e-05	0.00219777	Negative	UP
ZEB1	5.42436	4.39048	1.11598	-3.93418	8.34823545662503e-05	0.00321129	Negative	UP
MUC5B	4.26738	-5.04949	1.30899	3.85756	0.000114524	0.00426325	Positive	DOWN
CQ051	4.238	-5.03961	1.30909	3.84971	0.000118259	0.00426472	Positive	DOWN
C2D2A	3.60913	5.04778	1.31465	-3.83964	0.000123217	0.00430886	Negative	UP
VAV2	4.08714	-4.98721	1.31416	3.79498	0.000147655	0.00501158	Positive	DOWN
FR1L4	3.9907	-4.95314	1.31661	3.76203	0.000168539	0.00555696	Positive	DOWN
GALK2	4.45386	-5.11065	1.36433	3.7459	0.000179746	0.00568682	Positive	DOWN
MPP2	4.45197	-5.11005	1.36553	3.74219	0.000182426	0.00568682	Positive	DOWN
XPO4	3.0648	4.79431	1.28341	-3.73561	0.000187261	0.00568682	Negative	UP
RNS11	2.56315	5.6106	1.50521	-3.72745	0.000193424	0.00572337	Negative	UP
ZBT38	4.27567	-5.05185	1.37036	3.6865	0.00022736	0.00655932	Positive	DOWN
AGAP2	4.19294	-5.02368	1.37297	3.65898	0.000253222	0.00712728	Positive	DOWN
CAST1	4.14427	-5.00708	1.37432	3.64332	0.000269145	0.00739509	Positive	DOWN
DUS2L	2.81012	5.74372	1.58145	-3.63194	0.000281301	0.00754933	Negative	UP
SRPX2	4.05879	-4.97647	1.37838	3.61039	0.000305743	0.0078406	Positive	DOWN
TPC11	2.42633	5.53177	1.53071	-3.61386	0.000301678	0.0078406	Negative	UP
FSBP	4.03043	-4.96664	1.3788	3.60214	0.000315603	0.00789043	Positive	DOWN
IFIH1	2.40557	5.51951	1.53429	-3.59744	0.000321361	0.00789043	Negative	UP
RPC2	3.94532	-4.93588	1.38215	3.57116	0.0003554	0.0085444	Positive	DOWN
CSPG4	2.36773	5.49676	1.54221	-3.56421	0.000364952	0.00859498	Negative	UP
NANO3	4.29439	-5.05817	1.43305	3.52965	0.00041611	0.00867412	Positive	DOWN
RT09	3.89571	-4.9154	1.38865	3.53969	0.000400597	0.00867412	Positive	DOWN
FOXM1	2.33909	5.47896	1.54927	-3.53647	0.000405514	0.00867412	Negative	UP
BAAT	3.86521	-4.90607	1.38584	3.54015	0.000399902	0.00867412	Positive	DOWN
NC2A	3.84569	-4.89851	1.38748	3.53051	0.000414756	0.00867412	Positive	DOWN
ZN818	3.8025	-4.88329	1.38654	3.52191	0.000428444	0.00867412	Positive	DOWN
MOCS1	2.32932	5.47268	1.55283	-3.52433	0.000424553	0.00867412	Negative	UP
PHRF1	3.34575	4.83336	1.35979	-3.55448	0.000378731	0.00867412	Negative	UP
MPP3	3.7709	-4.87075	1.38883	3.5071	0.00045302	0.0089919	Positive	DOWN
ECSIT	3.74981	-4.86288	1.3893	3.50023	0.000464853	0.0089919	Positive	DOWN
B4GT6	3.74842	-4.86214	1.3897	3.49871	0.000467517	0.0089919	Positive	DOWN
FRYL	3.72486	-4.85308	1.39063	3.48983	0.000483319	0.00914345	Positive	DOWN
ARHGI	3.687	-4.83827	1.39255	3.4744	0.000511997	0.00952976	Positive	DOWN
TJAP1	3.65304	-4.82554	1.39246	3.46547	0.000529305	0.00963206	Positive	DOWN
CC186	3.68315	-4.83516	1.39623	3.463	0.000534187	0.00963206	Positive	DOWN
ZBTB9	3.63023	-4.81608	1.39473	3.45306	0.00055427	0.00984043	Positive	DOWN
PRKDC	3.58268	-4.79757	1.39566	3.4375	0.000587108	0.0102655	Positive	DOWN
C2CD3	4.05299	-4.97171	1.45024	3.4282	0.000607587	0.010465	Positive	DOWN
RMXL1	3.95539	-4.9382	1.44974	3.40627	0.000658579	0.0111765	Positive	DOWN
ACAD9	3.94998	-4.93593	1.45081	3.40219	0.00066849	0.0111803	Positive	DOWN
PNOC	3.88269	-4.91142	1.45339	3.37928	0.000726765	0.0119812	Positive	DOWN
KCND1	3.78439	-4.8739	1.45905	3.34047	0.000836375	0.013594	Positive	DOWN
CSPG2	3.73463	-4.85618	1.45846	3.32967	0.000869501	0.0139362	Positive	DOWN
PR15B	3.71863	-4.84996	1.45951	3.32301	0.000890506	0.0140773	Positive	DOWN
SKOR2	4.06958	-4.98046	1.51175	3.2945	0.000985962	0.0153335	Positive	DOWN
MOB3C	3.62735	-4.81459	1.46273	3.2915	0.000996544	0.0153335	Positive	DOWN
NPRL2	3.92604	3.93931	1.20391	-3.27211	0.00106749	0.0160699	Negative	UP
OR2A7	3.56859	-4.79121	1.46517	3.27007	0.00107519	0.0160699	Positive	DOWN
CIA30	3.58876	-4.79729	1.46832	3.2672	0.00108618	0.0160699	Positive	DOWN
ZN365	3.53042	-4.77607	1.46631	3.25721	0.00112515	0.0163183	Positive	DOWN
S2A4R	4.47717	3.89384	1.19602	-3.25567	0.00113125	0.0163183	Negative	UP
PK1L3	2.31955	5.46672	1.68539	-3.24359	0.00118032	0.0165458	Negative	UP
CORA1	3.4948	-4.7612	1.46893	3.24126	0.00119003	0.0165458	Positive	DOWN
ST32B	3.49899	-4.76288	1.46866	3.243	0.00118276	0.0165458	Positive	DOWN
CUL1	3.48249	-4.756	1.46974	3.23594	0.00121242	0.0166564	Positive	DOWN
NAL14	3.44802	-4.74162	1.47187	3.22149	0.00127528	0.0173138	Positive	DOWN
CPNE3	2.25955	5.42902	1.69936	-3.19474	0.00139957	0.018531	Negative	UP
SYCC	2.26875	5.43455	1.69908	-3.19852	0.00138135	0.018531	Negative	UP
LRC58	2.258	5.42789	1.70049	-3.19196	0.00141311	0.018531	Negative	UP
MOD5	3.61518	3.87312	1.22189	-3.16977	0.00152562	0.0197816	Negative	UP
E2F4	3.6871	-4.83856	1.52855	3.16545	0.00154845	0.0198546	Positive	DOWN
SRSF1	2.21367	5.39944	1.71078	-3.15613	0.0015988	0.0202749	Negative	UP
MOK	2.19151	5.38493	1.71661	-3.13695	0.00170715	0.0214136	Negative	UP
MET16	3.68887	3.82605	1.22465	-3.1242	0.0017829	0.0221232	Negative	UP
SIN3B	2.16271	5.36561	1.72546	-3.10967	0.00187296	0.0229936	Negative	UP
PLXB1	3.55528	-4.78331	1.54318	3.09964	0.00193753	0.0232908	Positive	DOWN
EZHIP	3.86161	3.79484	1.22384	-3.10076	0.00193027	0.0232908	Negative	UP
RSPH1	3.49964	-4.76316	1.54081	3.09134	0.00199258	0.0237055	Positive	DOWN
PRRC1	3.99825	3.93595	1.27697	-3.08227	0.00205431	0.0241905	Negative	UP
PRD15	3.51044	-4.76402	1.54831	3.07691	0.00209159	0.024352	Positive	DOWN
DRC11	2.11412	5.33329	1.7365	-3.07129	0.00213133	0.024352	Negative	UP
DPOD4	3.46008	-4.74635	1.54489	3.07229	0.0021242	0.024352	Positive	DOWN
N4BP1	3.43772	-4.73584	1.54855	3.05824	0.00222639	0.0251888	Positive	DOWN
TBKB1	3.41034	-4.72536	1.54775	3.05305	0.00226526	0.0253798	Positive	DOWN
O10A3	3.384	-4.71403	1.54979	3.04173	0.00235224	0.0261008	Positive	DOWN
IL23R	4.09546	3.88665	1.27952	-3.03758	0.00238488	0.0262109	Negative	UP
ADA	3.32909	-4.69056	1.55282	3.02068	0.00252212	0.0268014	Positive	DOWN
NUP98	5.49995	3.49548	1.15575	-3.02441	0.00249115	0.0268014	Negative	UP
SMG7	3.34025	-4.69546	1.55211	3.02522	0.00248453	0.0268014	Positive	DOWN
F120C	3.3507	-4.69772	1.55577	3.01955	0.0025315	0.0268014	Positive	DOWN
V9175	2.05239	5.29054	1.75429	-3.01578	0.00256323	0.0268906	Negative	UP
NEAS1	2.04763	5.28708	1.75645	-3.01009	0.00261173	0.0271526	Negative	UP
PPM1A	4.7104	3.82361	1.27376	-3.00183	0.00268362	0.0273506	Negative	UP
CAC1E	3.27205	-4.66601	1.55575	2.9992	0.00270687	0.0273506	Positive	DOWN
CC152	2.69858	4.59475	1.53306	-2.9971	0.00272558	0.0273506	Negative	UP
ACBG1	3.26767	-4.66471	1.55441	3.00096	0.00269133	0.0273506	Positive	DOWN
OR2B6	3.25711	-4.65807	1.55897	2.98792	0.00280885	0.0274696	Positive	DOWN
KLK6	2.83458	4.56346	1.5263	-2.98989	0.00279073	0.0274696	Negative	UP
INVS	3.24939	-4.65621	1.55667	2.99112	0.00277952	0.0274696	Positive	DOWN
MYP0	2.96869	4.51353	1.51949	-2.97042	0.00297395	0.0277075	Negative	UP
HJURP	5.17958	3.06189	1.02975	-2.97342	0.002945	0.0277075	Negative	UP
GATD1	3.57737	-4.79437	1.61482	2.96899	0.00298784	0.0277075	Positive	DOWN
ACON	3.22889	-4.64654	1.55899	2.98049	0.00287788	0.0277075	Positive	DOWN
SGPP1	3.20671	-4.63691	1.55994	2.9725	0.00295385	0.0277075	Positive	DOWN
DEN2D	3.1976	-4.6327	1.56101	2.96776	0.00299975	0.0277075	Positive	DOWN
KIF17	3.19399	-4.63135	1.56063	2.96761	0.00300125	0.0277075	Positive	DOWN
CNO10	2.66263	4.56423	1.54015	-2.96349	0.0030417	0.0278581	Negative	UP
C5AR1	3.07629	4.48336	1.51798	-2.95351	0.00314185	0.027876	Negative	UP
KCNJ3	4.73497	3.46829	1.1725	-2.95804	0.00309601	0.027876	Negative	UP
LMAN1	2.77156	4.51678	1.53486	-2.94279	0.00325266	0.027876	Negative	UP
NKAI3	3.14113	-4.60695	1.56498	2.94377	0.00324237	0.027876	Positive	DOWN
TBC31	4.70605	3.17738	1.07804	-2.94737	0.0032049	0.027876	Negative	UP
KCNKH	1.99445	5.24887	1.77386	-2.95901	0.00308633	0.027876	Negative	UP
CG069	2.77565	4.53032	1.53373	-2.95379	0.003139	0.027876	Negative	UP
XPO5	3.14458	-4.60895	1.56371	2.94745	0.0032041	0.027876	Positive	DOWN
RBM22	3.1335	-4.60374	1.56484	2.94199	0.00326106	0.027876	Positive	DOWN
F184B	2.23945	5.41601	1.84639	-2.9333	0.00335381	0.0284581	Negative	UP
KIBRA	3.101	-4.58862	1.56728	2.92776	0.00341409	0.0287581	Positive	DOWN
V6371	2.21573	5.40042	1.85399	-2.91286	0.0035814	0.0299488	Negative	UP
UBP29	2.83963	4.45473	1.5377	-2.897	0.00376746	0.0312781	Negative	UP
UBR5	3.38395	-4.7124	1.63143	2.88852	0.00387064	0.0314717	Positive	DOWN
ASGR1	3.09566	4.41142	1.52883	-2.88549	0.0039081	0.0314717	Negative	UP
TOP2A	5.38318	-3.0795	1.0678	2.88396	0.00392715	0.0314717	Positive	DOWN
FLNC	3.35929	-4.70371	1.62954	2.88652	0.00389523	0.0314717	Positive	DOWN
PCDBF	4.10916	3.43016	1.18918	-2.88447	0.0039207	0.0314717	Negative	UP
UBP2	2.66074	4.47266	1.55253	-2.88088	0.00396563	0.0315609	Negative	UP
IGSF3	3.76196	3.75449	1.30787	-2.87068	0.00409591	0.0321543	Negative	UP
TBC25	3.85175	3.74656	1.30502	-2.87089	0.00409323	0.0321543	Negative	UP
INY2B	3.3106	-4.6817	1.63552	2.86252	0.0042029	0.0326083	Positive	DOWN
NPB	4.38687	3.70236	1.29364	-2.86196	0.00421026	0.0326083	Negative	UP
RU2A	2.93882	-4.51137	1.57893	2.85724	0.00427346	0.0328772	Positive	DOWN
PRP4B	3.24184	-4.65216	1.63769	2.84069	0.00450163	0.0341768	Positive	DOWN
RIPL1	5.50683	-3.03852	1.06948	2.84113	0.00449539	0.0341768	Positive	DOWN
NUDC1	3.22846	-4.6463	1.63867	2.83541	0.0045767	0.0345197	Positive	DOWN
BAZ1A	3.18324	-4.62639	1.64192	2.81767	0.00483731	0.0362484	Positive	DOWN
TM215	3.17799	-4.62406	1.6426	2.81508	0.00487644	0.0363059	Positive	DOWN
ZC3H1	2.57728	4.39918	1.56702	-2.80736	0.00499494	0.0369498	Negative	UP
BPTF	5.53858	-2.97008	1.06368	2.79225	0.00523423	0.038337	Positive	DOWN
ADAT1	2.06503	5.29891	1.89833	-2.79135	0.00524891	0.038337	Negative	UP
PININ	3.61857	3.8553	1.38258	-2.78848	0.00529558	0.0384346	Negative	UP
NACHO	3.08647	-4.58203	1.64929	2.77818	0.00546651	0.0394272	Positive	DOWN
GON4L	5.25624	-2.9698	1.07129	2.77217	0.00556847	0.0399131	Positive	DOWN
CPEB1	3.05857	-4.56838	1.65305	2.7636	0.00571668	0.0407225	Positive	DOWN
GHR	3.05052	-4.56445	1.65378	2.76	0.00578009	0.0409216	Positive	DOWN
INT15	2.02039	5.26738	1.91282	-2.75373	0.00589204	0.0414599	Negative	UP
SOX8	3.02056	-4.55073	1.65448	2.75055	0.00594961	0.0416112	Positive	DOWN
H4	2.00857	5.25911	1.91588	-2.745	0.006051	0.0420654	Negative	UP
ATRN1	3.2428	3.83994	1.4007	-2.74145	0.00611682	0.0422683	Negative	UP
SNUT1	2.99239	-4.53705	1.65749	2.7373	0.00619461	0.0423718	Positive	DOWN
DDX51	4.23263	3.29096	1.20251	-2.73673	0.00620523	0.0423718	Negative	UP
KPCE	4.86931	2.87147	1.05393	-2.72454	0.00643909	0.04371	Negative	UP
TRNP1	1.98206	5.23984	1.92541	-2.72142	0.00650025	0.0438672	Negative	UP
ERF3B	2.9499	-4.51648	1.66097	2.71919	0.00654415	0.0439067	Positive	DOWN
C2C2L	5.64792	2.84221	1.04715	-2.71423	0.00664304	0.044175	Negative	UP
OVCH1	3.23019	3.80929	1.40391	-2.71335	0.0066607	0.044175	Negative	UP
SPB1	2.9247	-4.50459	1.66191	2.7105	0.00671821	0.0443018	Positive	DOWN
ZN197	2.67026	4.46812	1.66109	-2.68987	0.00714804	0.0468684	Negative	UP
SP100	2.87726	-4.4804	1.66761	2.68672	0.00721565	0.0470152	Positive	DOWN
ABCE1	2.87907	-4.48084	1.66881	2.68505	0.00725192	0.0470152	Positive	DOWN
E41LA	3.96428	-4.94237	1.84433	2.67976	0.00736743	0.0474973	Positive	DOWN
CIP2A	1.92222	5.19587	1.94549	-2.67072	0.00756887	0.0485249	Negative	UP
TMF1	3.16865	-4.61859	1.73176	2.66699	0.00765343	0.0487959	Positive	DOWN
