# Supplementary material for: Proteomics profile in encapsulated follicular patterned thyroid neoplasms
Source: Sci Rep. 2024 Jul 16;14:16343. doi: 10.1038/s41598-024-67079-6 (PMC11252349; doi:10.1038/s41598-024-67079-6)
Supplement: Supplementary file 1 — Supplementary Information. [file 41598_2024_67079_MOESM1_ESM.zip › Supplementary Table 3.xlsx]

## Sheet: Supplementary Table 3
Supplement Table 3. The full results of the DESeq2 analysis in peptide expression between NIFTP versus non-NIFTP samples.
Gene_name	baseMean	log2FoldChange	lfcSE	stat	pvalue	padj	diffexpressed
CFA69	6.21202	-5.37285	1.01031	5.31803	1.04896427497261e-07	6.41966136283239e-05	DOWN
NALCN	5.4011	-5.17087	1.20151	4.30364	1.68011478027334e-05	0.00280065	DOWN
STAB2	5.32573	-5.15102	1.20221	4.28462	1.83048924339377e-05	0.00280065	DOWN
HECD1	5.45314	-5.18497	1.19933	4.32323	1.53757898965813e-05	0.00280065	DOWN
NSUN5	5.51412	-5.20097	1.24685	4.1713	3.02864780167015e-05	0.00370706	DOWN
ZN292	5.04483	-5.07251	1.25967	4.02687	5.65231602003358e-05	0.00384358	DOWN
STT3A	5.10201	-5.08867	1.25839	4.04379	5.25932497536323e-05	0.00384358	DOWN
GLYL3	5.16724	-5.10765	1.25539	4.06856	4.73037599460262e-05	0.00384358	DOWN
MBD1	5.11039	-5.09151	1.2569	4.05085	5.10319926783547e-05	0.00384358	DOWN
IL31R	4.89321	-5.02858	1.26357	3.97965	6.90166618737105e-05	0.00422382	DOWN
PDZD8	4.70682	-4.97247	1.32222	3.7607	0.000169441	0.00942706	DOWN
OLIG1	4.93056	-5.03981	1.37093	3.67621	0.000236728	0.0120731	DOWN
DSCAM	4.56868	-4.92957	1.38285	3.56479	0.000364142	0.0159182	DOWN
ARV1	4.60061	-4.93937	1.38321	3.57095	0.000355683	0.0159182	DOWN
HEAT1	4.95846	-5.04791	1.49292	3.38122	0.000721635	0.0294427	DOWN
CQ051	4.238	-4.82146	1.45521	3.31323	0.000922247	0.0332009	DOWN
MUC5B	4.26738	-4.83136	1.45481	3.32096	0.000897089	0.0332009	DOWN
FR1L4	3.9907	-4.73492	1.46511	3.23178	0.00123021	0.0359367	DOWN
VAV2	4.08714	-4.76904	1.46175	3.26255	0.00110413	0.0359367	DOWN
GALK2	4.45386	-4.89271	1.51275	3.23432	0.00121934	0.0359367	DOWN
MPP2	4.45197	-4.89211	1.51407	3.23111	0.00123312	0.0359367	DOWN
ZBT38	4.27567	-4.83387	1.52065	3.17881	0.00147879	0.0411372	DOWN
AGAP2	4.19294	-4.80568	1.52414	3.15304	0.00161582	0.042995	DOWN
CAST1	4.14427	-4.78906	1.52602	3.13828	0.00169944	0.0433357	DOWN
FSBP	4.03043	-4.74861	1.53169	3.10024	0.00193365	0.0473357	DOWN
AKAP8	4.04249	-4.75281	1.60352	2.96398	0.00303691	0.0489102	DOWN
FRYL	3.72486	-4.63497	1.54615	2.99775	0.00271982	0.0489102	DOWN
NANO3	4.29439	-4.8403	1.58808	3.0479	0.0023045	0.0489102	DOWN
MPP3	3.7709	-4.65266	1.54401	3.01337	0.00258365	0.0489102	DOWN
BAAT	3.86521	-4.68802	1.54025	3.04367	0.00233709	0.0489102	DOWN
TJAP1	3.65304	-4.60739	1.54849	2.97541	0.002926	0.0489102	DOWN
ZN818	3.8025	-4.66517	1.5415	3.02639	0.00247491	0.0489102	DOWN
ARHGI	3.687	-4.62016	1.54832	2.98397	0.00284532	0.0489102	DOWN
ZBTB9	3.63023	-4.59794	1.55088	2.96473	0.00302945	0.0489102	DOWN
ECSIT	3.74981	-4.64477	1.54465	3.00701	0.00263827	0.0489102	DOWN
RPC2	3.94532	-4.71783	1.53586	3.07178	0.00212786	0.0489102	DOWN
B4GT6	3.74842	-4.64404	1.54504	3.00577	0.00264911	0.0489102	DOWN
FARP1	3.69474	-4.62354	1.547	2.98872	0.00280153	0.0489102	DOWN
