# Supplementary material for: Proteomics profile in encapsulated follicular patterned thyroid neoplasms
Source: Sci Rep. 2024 Jul 16;14:16343. doi: 10.1038/s41598-024-67079-6 (PMC11252349; doi:10.1038/s41598-024-67079-6)
Supplement: Supplementary file 1 — Supplementary Information. [file 41598_2024_67079_MOESM1_ESM.zip › Supplementary Table 4.xlsx]

## Sheet: Sheet1
Supplement Table 4. The full results of the DESeq2 analysis in peptide expression between WDT-UMP versus non WDT-UMP samples.
Gene_name	baseMean	log2FoldChange	lfcSE	stat	pvalue	padj	diffexpressed
TMCC1	6.55003	-5.53809	1.18614	-4.66902	3.03e-06	0.00144363	DOWN
ZN540	5.06685	-5.16823	1.32102	-3.9123	9.14e-05	0.0218039	DOWN
