# Supplementary material for: Proteomics profile in encapsulated follicular patterned thyroid neoplasms
Source: Sci Rep. 2024 Jul 16;14:16343. doi: 10.1038/s41598-024-67079-6 (PMC11252349; doi:10.1038/s41598-024-67079-6)
Supplement: Supplementary file 1 — Supplementary Information. [file 41598_2024_67079_MOESM1_ESM.zip › Supplementary Table 5.xlsx]

## Sheet: Supplementary Table 5
Supplement Table 5. The full results of the DESeq2 analysis in peptide expression between IEFVPTC versus NIFTP samples.
Gene	baseMean	log2FoldChange	lfcSE	stat	pvalue	padj	diffexpressed
NPAP1	7.46551	6.15546	0.86316	-7.13131	9.94188349567814e-13	8.40089155384803e-10	UP
STK33	7.12748	6.08884	0.876788	-6.94448	3.79846233842392e-12	1.6048503379841e-09	UP
ENO4	6.16785	5.87991	1.02632	-5.7291	1.00963651704404e-08	2.84380952300737e-06	UP
RIPL2	5.83738	5.80056	1.04927	-5.52817	3.23588727588273e-08	6.83581187030227e-06	UP
C2D2A	6.35145	5.92278	1.10746	-5.34806	8.89038156874955e-08	1.50247448511867e-05	UP
PCAT1	5.40139	5.6885	1.08122	-5.26117	1.43145036153243e-07	2.01595925915817e-05	UP
NUP98	8.79974	4.25696	0.818131	-5.20327	1.95810227004792e-07	2.36370916884356e-05	UP
PHTF2	5.25297	5.64858	1.09133	-5.17589	2.26827435310869e-07	2.39586478547106e-05	UP
NUBPL	5.89339	5.81435	1.14275	-5.08801	3.6183194198244e-07	3.05747990975162e-05	UP
TBC31	7.23903	4.13235	0.810879	-5.09614	3.46652257345911e-07	3.05747990975162e-05	UP
NALCN	5.42237	5.69403	1.17989	-4.82591	1.39365273573825e-06	0.000107058	UP
CD054	6.15567	5.87713	1.22302	-4.80542	1.54424396411427e-06	0.000108741	UP
SUOX	5.21779	5.63893	1.19548	-4.71689	2.39471318307424e-06	0.000155656	UP
ATRN1	5.18138	5.62879	1.19827	-4.69743	2.63460733119277e-06	0.000158294	UP
OVCH1	5.14867	5.61993	1.19975	-4.68424	2.80994945834364e-06	0.000158294	UP
O51I2	7.04155	4.29468	0.919493	-4.6707	3.00175923373622e-06	0.00015853	UP
DLG4	6.8518	4.32831	0.93386	-4.63486	3.57180989526581e-06	0.00017754	UP
CSC2A	5.04762	5.5908	1.21135	-4.61534	3.92446547389168e-06	0.000184232	UP
NPRL2	6.60432	4.20117	0.943101	-4.45463	8.4037536606267e-06	0.000355059	UP
TECR	4.75988	5.50696	1.23397	-4.46281	8.08899634899049e-06	0.000355059	UP
IL23R	6.83111	4.4234	1.01976	-4.33769	1.43987505282702e-05	0.000556887	UP
MOD5	6.02561	4.27963	0.986961	-4.33617	1.44988221707006e-05	0.000556887	UP
TBC25	6.32834	4.54548	1.05393	-4.31288	1.61140703857181e-05	0.000592017	UP
RNS11	4.81805	5.52335	1.3414	-4.11761	3.82820308671185e-05	0.00129393	UP
THUM2	6.31998	4.35636	1.05574	-4.12637	3.68539135425519e-05	0.00129393	UP
CODA1	6.26567	4.34401	1.05733	-4.10846	3.98306347714457e-05	0.0012945	UP
DUS2L	5.28228	5.65703	1.402	-4.03497	5.46094671292464e-05	0.00170907	UP
NALP5	4.55592	5.44341	1.36575	-3.98565	6.72956443899449e-05	0.00195111	UP
TPC11	4.56086	5.44493	1.36503	-3.98889	6.63832234557084e-05	0.00195111	UP
IFIH1	4.52183	5.43287	1.36797	-3.9715	7.14228290065009e-05	0.00195111	UP
CNO10	4.54343	5.4389	1.36966	-3.97097	7.15791060183032e-05	0.00195111	UP
CFA69	4.50871	5.4281	1.37302	-3.9534	7.70498998693565e-05	0.0020346	UP
CSPG4	4.4507	5.41028	1.37562	-3.93299	8.38966328878879e-05	0.00214826	UP
FOXM1	4.39686	5.39217	1.3831	-3.8986	9.67522391926657e-05	0.00236835	UP
TAF6L	5.83708	4.23919	1.0883	-3.89525	9.8097395351913e-05	0.00236835	UP
MOCS1	4.3785	5.38558	1.3876	-3.88121	0.000103937	0.00243962	UP
PHRF1	6.01373	4.49016	1.16227	-3.86326	0.000111882	0.00255515	UP
ATS2	4.22638	5.33484	1.40437	-3.79874	0.000145433	0.00323398	UP
TBC15	5.16262	4.51927	1.20518	-3.74986	0.000176936	0.00383362	UP
SL9B2	5.68557	4.40653	1.18443	-3.72036	0.000198938	0.00420256	UP
MAST3	5.65811	4.3995	1.18592	-3.70976	0.000207453	0.00427556	UP
WDFY4	4.59943	5.45713	1.47679	-3.69526	0.000219658	0.0044193	UP
PRP16	4.56796	5.44688	1.48145	-3.67673	0.000236246	0.0046425	UP
ZN197	4.51581	5.4304	1.48713	-3.65159	0.000260622	0.00500513	UP
TRI38	5.55168	4.35215	1.19591	-3.63918	0.000273503	0.00513578	UP
PUS7L	5.40463	4.3308	1.20576	-3.59176	0.000328454	0.00590519	UP
PK1L3	4.36014	5.37975	1.50647	-3.5711	0.00035548	0.00613022	UP
MFHA1	5.3676	4.32049	1.20856	-3.5749	0.000350356	0.00613022	UP
TBC3A	5.29941	4.30161	1.21296	-3.54638	0.000390569	0.00660061	UP
CPNE3	4.24736	5.34218	1.51962	-3.51546	0.000438987	0.0069898	UP
SYCC	4.26464	5.34733	1.52082	-3.51609	0.000437961	0.0069898	UP
MSH6	4.2594	5.34559	1.5208	-3.51498	0.000439794	0.0069898	UP
LRC58	4.24443	5.34091	1.52126	-3.51084	0.000446685	0.0069898	UP
SYRM	5.1965	4.25804	1.21844	-3.49467	0.000474646	0.00729228	UP
TRI33	4.19383	5.3237	1.52713	-3.48608	0.00049015	0.00739601	UP
SRSF1	4.16112	5.31263	1.53049	-3.4712	0.00051814	0.00768119	UP
D19L4	4.15556	5.31044	1.53257	-3.46506	0.000530111	0.00772316	UP
MOK	4.11946	5.29813	1.53612	-3.44903	0.000562609	0.00805771	UP
SIN3B	4.06531	5.27854	1.54544	-3.41556	0.000636507	0.00896413	UP
DRC11	3.97398	5.24677	1.55404	-3.3762	0.000734934	0.0101806	UP
NEAS1	3.84901	5.20042	1.57304	-3.30598	0.000946456	0.0126945	UP
PRS8	3.79594	5.17981	1.58281	-3.27255	0.00106584	0.0140724	UP
ICE2	4.25384	5.34435	1.6453	-3.24825	0.00116116	0.0146964	UP
DACT3	4.0087	-5.63092	1.72956	3.25569	0.00113116	0.0146964	DOWN
KCNKH	3.74903	5.16193	1.58963	-3.24725	0.00116528	0.0146964	UP
F184B	4.20956	5.32905	1.65253	-3.22479	0.00126066	0.0156656	UP
ZEB1	10.1964	2.78873	0.869542	-3.20712	0.00134069	0.0164186	UP
MYO1C	3.97089	5.24481	1.68837	-3.10644	0.00189352	0.0225356	UP
C2CD3	3.7322	-5.52705	1.78369	3.09866	0.001944	0.022815	DOWN
ADAT1	3.88172	5.21182	1.70239	-3.06147	0.00220251	0.0254948	UP
XPO4	5.76102	3.33883	1.09934	-3.03712	0.00238851	0.0272742	UP
INT15	3.79779	5.1803	1.71564	-3.01945	0.00253235	0.0285312	UP
H4	3.77557	5.17225	1.71772	-3.01111	0.00260294	0.0289406	UP
CI072	3.73391	5.15655	1.72335	-2.99216	0.00277007	0.0303988	UP
TRNP1	3.72574	5.15286	1.72668	-2.98426	0.00284265	0.0307954	UP
CIP2A	3.61327	5.10918	1.74368	-2.93012	0.00338836	0.0362425	UP
ZN214	3.57624	5.0943	1.75015	-2.91078	0.00360531	0.0380811	UP
ZN398	3.55387	5.08451	1.75699	-2.89388	0.00380509	0.0392526	UP
PILRB	3.55387	5.08451	1.75719	-2.89355	0.00380913	0.0392526	UP
TM38A	3.48706	5.05763	1.76706	-2.86217	0.00420752	0.0428356	UP
AOC1	3.4576	5.0453	1.77318	-2.84534	0.00443642	0.0446283	UP
CUBN	3.40283	5.02205	1.78345	-2.81592	0.00486374	0.0481035	UP
KAD9	3.39912	5.02054	1.78425	-2.81382	0.00489574	0.0481035	UP
BLVRB	3.36873	5.0078	1.78889	-2.7994	0.00511982	0.0492656	UP
S38A7	3.36765	5.00738	1.78917	-2.79872	0.00513062	0.0492656	UP
