# Supplementary material for: Proteomics profile in encapsulated follicular patterned thyroid neoplasms
Source: Sci Rep. 2024 Jul 16;14:16343. doi: 10.1038/s41598-024-67079-6 (PMC11252349; doi:10.1038/s41598-024-67079-6)
Supplement: Supplementary file 1 — Supplementary Information. [file 41598_2024_67079_MOESM1_ESM.zip › Supplementary Table 6.xlsx]

## Sheet: DESeq2_results_Molecular_IEFVPT
Supplement Table 6. The full results of the DESeq2 analysis in peptide expression between IEFVPTC versus WDT-UMP samples.
Gene	baseMean	log2FoldChange	lfcSE	stat	pvalue	padj	diffexpressed
TMCC1	8.76749	6.39139	0.745143	-8.5774	9.70451317678777e-18	9.38426424195377e-15	UP
ZEB1	9.78672	6.55123	0.789897	-8.29377	1.09712167813093e-16	5.30458331376305e-14	UP
NPAP1	8.04862	6.26857	0.826996	-7.57993	3.45732145845698e-14	1.1144099501093e-11	UP
KCNJ3	7.83291	6.22938	0.830847	-7.49762	6.49865148203237e-14	1.57018108589001e-11	UP
S2A4R	7.79095	6.2216	0.833059	-7.46838	8.11882671091007e-14	1.57018108589001e-11	UP
STK33	7.70714	6.20595	0.834886	-7.4333	1.05923798356088e-13	1.70713855017228e-11	UP
O51I2	7.27935	6.12347	0.851009	-7.19554	6.2212745986188e-13	8.59424648123483e-11	UP
DLG4	7.07739	6.08261	0.858311	-7.08672	1.37322939338739e-12	1.659891029257e-10	UP
PPM1A	8.0528	6.26925	0.903006	-6.94264	3.84831366970096e-12	4.06527769014063e-10	UP
DDX51	6.7987	6.025	0.86939	-6.93015	4.20401002082796e-12	4.06527769014063e-10	UP
ZN540	6.77341	6.01929	0.87111	-6.90991	4.84974886361958e-12	4.13356862159952e-10	UP
PCDBF	6.74433	6.01363	0.871295	-6.90194	5.12955775172639e-12	4.13356862159952e-10	UP
EZHIP	6.63025	5.98872	0.87747	-6.82498	8.79377211075718e-12	6.5412135623863e-10	UP
NPB	7.49837	6.16623	0.921498	-6.69153	2.20844880544915e-11	1.52540713919238e-09	UP
MET16	6.35445	5.92773	0.890534	-6.65638	2.80662385094260e-11	1.80933684257433e-09	UP
RPP38	7.27612	6.1229	0.929702	-6.58587	4.52230537563044e-11	2.73316831139665e-09	UP
SWAHB	7.17989	6.10281	0.938175	-6.50498	7.77029429353245e-11	4.41992622461522e-09	UP
PRRC1	7.0205	6.07124	0.9406	-6.45465	1.08470519499795e-10	5.82727735312788e-09	UP
BLT3A	8.12858	6.28327	0.980882	-6.40573	1.49651535666204e-10	7.61647552574839e-09	UP
TRPC5	6.68494	6.00045	0.957599	-6.26614	3.70113611632204e-10	1.78949931224171e-08	UP
THUM2	6.53345	5.96766	0.9641	-6.18988	6.02114849181969e-10	2.77259551980459e-08	UP
CODA1	6.47197	5.95492	0.964901	-6.17153	6.76317363393417e-10	2.97272222909743e-08	UP
CBAR1	6.41565	5.9419	0.971117	-6.11862	9.43877520316893e-10	3.80303984227681e-08	UP
IGSF3	6.43507	5.94536	0.971078	-6.12243	9.2156647450349e-10	3.80303984227681e-08	UP
RIPL2	6.27413	5.90922	0.979564	-6.0325	1.61441048186429e-09	6.24453974385107e-08	UP
TAF6L	6.03091	5.85202	0.99521	-5.88019	4.09802691170865e-09	1.52415077831626e-07	UP
SRSF9	6.70012	6.00403	1.04212	-5.76138	8.34295817419765e-09	2.98801502016634e-07	UP
PCAT1	5.80204	5.79631	1.0105	-5.73609	9.68892354708216e-09	3.34613895358159e-07	UP
XPO4	5.77701	5.78981	1.01324	-5.71413	1.10268237852685e-08	3.67687537943263e-07	UP
DDX6	5.13315	-6.00943	1.05694	5.6857	1.30276789486692e-08	4.19925518112105e-07	DOWN
PHTF2	5.65577	5.75972	1.02054	-5.64377	1.66363836515822e-08	5.18947838421935e-07	UP
NUBPL	6.38612	5.93406	1.06288	-5.58301	2.36392997824684e-08	7.14350090301465e-07	UP
PHRF1	6.30246	5.91502	1.06929	-5.53173	3.17086035704731e-08	9.29158171292349e-07	UP
PININ	6.26747	5.90689	1.0721	-5.50967	3.5950272034208e-08	1.02246803109056e-06	UP
NBEL1	5.90763	5.82263	1.09228	-5.3307	9.78327628613582e-08	2.70297947676953e-06	UP
MAST3	5.87878	5.8154	1.09532	-5.30931	1.10040507636934e-07	2.95581030235875e-06	UP
CD054	6.6357	5.9896	1.13668	-5.26937	1.36890920747103e-07	3.57766271249862e-06	UP
MKS3	5.74778	5.78239	1.10665	-5.22514	1.74027471166596e-07	4.42854117416047e-06	UP
TRI38	5.71059	5.77299	1.10979	-5.20186	1.97301094089436e-07	4.8920553329355e-06	UP
SKI3	5.68842	5.76759	1.11101	-5.19131	2.08815454205276e-07	5.04811360541256e-06	UP
RBG1L	5.62309	5.75172	1.11397	-5.16325	2.42698131591683e-07	5.72412422558921e-06	UP
GLRX3	5.62278	5.75112	1.11621	-5.15235	2.57241717157977e-07	5.92268429742295e-06	UP
TBC3A	5.56636	5.73575	1.12358	-5.10488	3.31012288222026e-07	7.44392750489998e-06	UP
HJURP	8.60219	3.63046	0.71477	-5.0792	3.79020921194246e-07	8.32984615442808e-06	UP
RO52	6.1825	5.88766	1.16631	-5.04809	4.4623892239749e-07	9.58917862129718e-06	UP
RICTR	5.41996	5.69793	1.13463	-5.02184	5.11776988710116e-07	1.07584423496235e-05	UP
CSC2A	5.41216	5.69598	1.13522	-5.0175	5.23480740890679e-07	1.07703377966231e-05	UP
STAS1	7.68193	4.06996	0.830167	-4.90258	9.4587544770986e-07	1.90554491236549e-05	UP
TECR	5.16401	5.62867	1.1589	-4.85692	1.192256084379e-06	2.35288088488672e-05	UP
S36A1	5.67874	5.76525	1.20757	-4.77424	1.80386688465404e-06	3.48867855492091e-05	UP
ASGR1	5.63613	5.75402	1.21189	-4.74798	2.05459487016559e-06	3.89567301852965e-05	UP
C5AR1	5.61423	5.74866	1.21323	-4.7383	2.15516733221854e-06	4.0077823274141e-05	UP
ZN655	7.25158	3.98535	0.84745	-4.70275	2.56678387496724e-06	4.68316982470437e-05	UP
TGM1	5.50633	5.72082	1.22315	-4.67712	2.90925904229832e-06	5.209728692412e-05	UP
MYP0	5.38553	5.68867	1.23591	-4.60281	4.16825953624425e-06	7.32855813008762e-05	UP
DPF1	5.30564	5.6679	1.24174	-4.56449	5.00719064640214e-06	8.64634527691226e-05	UP
EAA1	6.57766	4.03786	0.889032	-4.54186	5.57594415498545e-06	9.45954034714197e-05	UP
MRP2	5.23591	5.64786	1.25304	-4.50731	6.56536480575446e-06	0.00010946	UP
M3K4	5.20049	5.63834	1.25572	-4.49013	7.11805291736893e-06	0.000116664	UP
CG069	5.16659	5.62882	1.26037	-4.46601	7.96929088213924e-06	0.000128438	UP
WTIP	5.13774	5.62109	1.26234	-4.45292	8.4711727137068e-06	0.000128618	UP
RNS11	5.1559	5.62555	1.26247	-4.45597	8.35149406456232e-06	0.000128618	UP
UBP29	5.13739	5.62095	1.26236	-4.45273	8.47853687463474e-06	0.000128618	UP
DUS2L	5.7487	5.78307	1.29902	-4.45187	8.51243369578358e-06	0.000128618	UP
MISP	5.75723	5.7852	1.30184	-4.44385	8.83643261418078e-06	0.000131459	UP
KLK6	5.1143	5.61466	1.26441	-4.44055	8.97281660955791e-06	0.000131465	UP
PPE1	6.94405	4.25678	0.962194	-4.42403	9.68767868134987e-06	0.000137764	UP
SLIK1	5.10961	5.61256	1.26794	-4.42651	9.57720121081333e-06	0.000137764	UP
LMAN1	5.07647	5.60352	1.27117	-4.40817	1.04245789641438e-05	0.000146095	UP
CC152	5.05411	5.5969	1.27405	-4.39301	1.1179228784049e-05	0.000154433	UP
IL23R	7.39693	4.02258	0.92582	-4.34488	1.39351114464504e-05	0.000189792	UP
AQR	4.96295	5.57112	1.28375	-4.33972	1.426672167825e-05	0.00019161	UP
CH60	4.93454	5.56273	1.28841	-4.31753	1.57787482678664e-05	0.000208867	UP
CSPG4	4.93883	5.56346	1.29031	-4.31171	1.61996278361917e-05	0.000208867	UP
TPC11	4.92642	5.5604	1.28872	-4.31467	1.59842428133494e-05	0.000208867	UP
IFIH1	4.89907	5.55267	1.2914	-4.29974	1.70994770442127e-05	0.000217568	UP
PNISR	4.90266	5.5532	1.29267	-4.29591	1.73975587249848e-05	0.000218486	UP
CNO10	4.88958	5.54906	1.29581	-4.2823	1.84970300583457e-05	0.000229316	UP
K1C10	10.7474	2.77722	0.649515	-4.27584	1.90419666362573e-05	0.000233083	UP
UBP2	4.84438	5.53704	1.2966	-4.27043	1.95099300476286e-05	0.000235826	UP
TBC25	6.81308	4.09705	0.962151	-4.25822	2.06058337056739e-05	0.000245998	UP
FOXM1	4.80983	5.52529	1.30625	-4.22988	2.33817913939901e-05	0.000275734	UP
SMCA1	6.68361	4.06877	0.969853	-4.19525	2.7257418257639e-05	0.000317565	UP
PREP	4.73417	5.50271	1.31593	-4.18161	2.89455020648676e-05	0.000333218	UP
BOC	4.71316	5.49699	1.31604	-4.17693	2.95473719835887e-05	0.000336145	UP
TCF23	5.18396	5.63391	1.3599	-4.14288	3.42969484577125e-05	0.000385641	UP
MOCS1	4.66491	5.4817	1.32419	-4.13966	3.47819806988776e-05	0.0003866	UP
KDM3B	6.56161	4.04113	0.978679	-4.12917	3.64079420236361e-05	0.000400074	UP
ZC3H1	4.62322	5.46874	1.33015	-4.11138	3.93299641624237e-05	0.000423126	UP
IFNE	5.13781	5.62107	1.3673	-4.11108	3.93809281370304e-05	0.000423126	UP
H13	5.13443	5.62015	1.36862	-4.10643	4.01815218058406e-05	0.000426984	UP
VWA7	9.7455	2.70055	0.666835	-4.04981	5.1259444133856e-05	0.000538781	UP
REV3L	7.1252	3.45869	0.859068	-4.02609	5.67119963993847e-05	0.000585103	UP
PTMS	6.65323	4.29441	1.06683	-4.02541	5.68765791627129e-05	0.000585103	UP
MA6D1	4.92638	5.56003	1.39707	-3.97979	6.89766581226038e-05	0.00070211	UP
PACS2	4.89564	5.55164	1.39928	-3.9675	7.26296948792384e-05	0.000731593	UP
ZN560	4.89186	5.5498	1.40311	-3.95536	7.64182095429069e-05	0.000761819	UP
SL9B2	6.15446	4.35202	1.10511	-3.93809	8.2131755809504e-05	0.000810423	UP
NPS	4.73992	5.50411	1.42576	-3.86048	0.000113165	0.00110536	UP
PK1L3	4.71835	5.49768	1.42818	-3.84942	0.0001184	0.00114493	UP
K22E	9.61431	2.60361	0.677724	-3.8417	0.000122186	0.00116984	UP
DYLT5	4.67559	5.48493	1.43322	-3.827	0.000129715	0.00122432	UP
NPRL2	7.38756	3.28074	0.857556	-3.82569	0.000130409	0.00122432	UP
SPEGN	4.64672	5.47626	1.43751	-3.80956	0.000139216	0.00129158	UP
CE112	6.14991	4.17883	1.09746	-3.80774	0.000140244	0.00129158	UP
PCDG6	4.63371	5.47156	1.44107	-3.79686	0.00014654	0.00133683	UP
NALP2	6.10584	4.16857	1.09934	-3.7919	0.000149497	0.00135107	UP
PCD23	4.60222	5.46239	1.44373	-3.78353	0.000154619	0.00138441	UP
CPNE3	4.59418	5.45955	1.44618	-3.77515	0.000159912	0.00138866	UP
KPCE	8.2777	2.64359	0.699962	-3.77676	0.000158881	0.00138866	UP
VP35L	4.60067	5.46115	1.44656	-3.77526	0.000159838	0.00138866	UP
MFHA1	5.81027	4.26408	1.12994	-3.77371	0.000160837	0.00138866	UP
LRC58	4.58705	5.45697	1.44853	-3.76723	0.000165066	0.00141255	UP
ES8L3	4.57211	5.4524	1.4502	-3.75976	0.000170078	0.00144268	UP
KDM5A	5.05876	5.59776	1.49262	-3.75031	0.000176619	0.00148514	UP
RDH16	4.53899	5.44258	1.45303	-3.74566	0.000179917	0.00149044	UP
SYCC	4.55452	5.44663	1.45434	-3.74509	0.000180333	0.00149044	UP
AGRIN	6.02418	4.14804	1.10878	-3.74108	0.00018323	0.00150155	UP
C2C2L	9.6103	2.54214	0.681662	-3.72933	0.000191993	0.00153517	UP
ZNF28	4.53405	5.43994	1.45773	-3.73178	0.000190132	0.00153517	UP
SRSF1	4.5227	5.43675	1.45789	-3.72919	0.000192094	0.00153517	UP
TBC15	5.57051	4.26976	1.14885	-3.71655	0.000201962	0.00160079	UP
MOK	4.48708	5.42532	1.46409	-3.70559	0.000210903	0.00165808	UP
SNPC2	5.91873	4.12243	1.11372	-3.70149	0.000214336	0.00167148	UP
MOD5	6.79116	3.28486	0.889053	-3.69478	0.000220075	0.0017025	UP
VAV2	3.96491	-5.63659	1.52823	3.6883	0.000225753	0.00173257	DOWN
ENO4	7.06428	3.4792	0.94865	-3.66753	0.000244909	0.00185424	UP
NEBU	5.46558	4.2417	1.15673	-3.66697	0.000245442	0.00185424	UP
MYO9A	5.78249	4.09603	1.12204	-3.65052	0.000261708	0.0019618	UP
SULF1	4.38743	5.39341	1.47893	-3.64684	0.000265487	0.00197481	UP
FAS	4.3562	5.38302	1.48468	-3.62572	0.00028816	0.00211099	UP
STAR5	3.88162	-5.60594	1.54594	3.62623	0.000287585	0.00211099	DOWN
SIN3B	4.33963	5.37726	1.4879	-3.614	0.000301505	0.00219215	UP
DRC11	4.32366	5.37249	1.48902	-3.60806	0.00030849	0.0022262	UP
TASOR	7.24563	3.38357	0.945862	-3.57724	0.000347241	0.00248727	UP
BCKD	4.27659	5.35629	1.49841	-3.57465	0.000350701	0.00249359	UP
SYCM	4.70381	5.49432	1.54279	-3.56128	0.000369045	0.00260486	UP
ANR49	4.21904	5.33612	1.51017	-3.53345	0.00041017	0.00285349	UP
SE1L3	4.20272	5.33066	1.51271	-3.52392	0.000425214	0.00293702	UP
NEAS1	4.16022	5.3168	1.51742	-3.50384	0.000458599	0.00314514	UP
TBC31	8.53581	2.46847	0.705055	-3.5011	0.000463346	0.00315532	UP
ANPRA	4.12447	5.30425	1.52393	-3.48065	0.000500206	0.00336632	UP
F184B	4.58495	5.45609	1.56781	-3.48006	0.000501292	0.00336632	UP
EXOSX	4.1181	5.30173	1.52586	-3.47459	0.000511636	0.00341208	UP
RAG1	4.03919	5.27417	1.53851	-3.4281	0.000607818	0.00402575	UP
KCNKH	4.0174	5.26608	1.54309	-3.41268	0.00064327	0.00423158	UP
STAG3	8.22162	2.43352	0.71681	-3.39494	0.000686447	0.00448509	UP
KI21A	6.72695	3.25478	0.976664	-3.33255	0.000860544	0.00554764	UP
MA1C1	4.32335	5.37132	1.6153	-3.32527	0.000883332	0.00565684	UP
GP1BB	3.85145	5.20518	1.57249	-3.31016	0.000932432	0.00593199	UP
K2C1	12.0523	2.07298	0.628869	-3.29636	0.00097945	0.00617903	UP
MND1	4.26124	5.35124	1.62402	-3.29505	0.000984045	0.00617903	UP
LRC45	4.23602	5.3422	1.63039	-3.27665	0.00105048	0.00655363	UP
ANK3	6.53103	3.22729	0.987125	-3.26938	0.00107784	0.00668125	UP
PCDBG	4.19014	5.32652	1.63849	-3.25087	0.0011505	0.00708623	UP
CP21A	4.18079	5.32369	1.63892	-3.24829	0.00116102	0.00710573	UP
LIGO2	3.77097	-5.56429	1.72131	3.2326	0.00122671	0.00746054	DOWN
ADAT1	4.1487	5.31214	1.64654	-3.22625	0.00125425	0.00758039	UP
NSUN5	3.72819	-5.54783	1.73097	3.20503	0.00135047	0.00811124	DOWN
SYNE3	3.69904	-5.53695	1.73588	3.18971	0.00142415	0.0084488	DOWN
CC185	4.08176	5.28918	1.65752	-3.19101	0.00141774	0.0084488	UP
H4	4.06445	5.28285	1.66165	-3.17929	0.00147637	0.00870388	UP
CCHCR	3.6869	-5.53175	1.74087	3.17757	0.00148515	0.00870388	DOWN
K1C9	11.2182	2.41306	0.759884	-3.17557	0.00149543	0.00870717	UP
HOOK3	4.05133	5.27831	1.66391	-3.17223	0.00151272	0.00870717	UP
CANT1	5.99487	3.22943	1.01787	-3.17273	0.00151013	0.00870717	UP
NHRF1	4.04035	5.27481	1.66426	-3.16947	0.00152719	0.0087384	UP
GABP2	8.68584	2.49528	0.788631	-3.16407	0.00155581	0.00879803	UP
MAGE1	4.03751	5.27349	1.66599	-3.16539	0.00154877	0.00879803	UP
INT15	4.01343	5.26471	1.67103	-3.15057	0.00162953	0.0091614	UP
CAST1	3.62991	-5.5091	1.7547	3.13962	0.00169168	0.00945579	DOWN
TRNP1	3.99089	5.25642	1.67601	-3.13627	0.00171114	0.0095096	UP
PROD	3.93858	5.23708	1.68692	-3.10452	0.0019059	0.0105237	UP
CIP2A	3.93111	5.23482	1.68699	-3.10305	0.00191539	0.0105237	UP
OLIG1	3.55689	-5.47997	1.77115	3.09401	0.00197472	0.0107885	DOWN
DGKD	3.89566	5.222	1.69297	-3.08451	0.00203887	0.0110763	UP
K2C7	8.72541	2.22187	0.721645	-3.0789	0.00207766	0.011224	UP
EPHB1	3.8741	5.21382	1.69744	-3.07158	0.00212932	0.011376	UP
IN80B	3.8854	5.21722	1.69822	-3.07217	0.00212511	0.011376	UP
RNZ2	3.85373	5.2064	1.70074	-3.06125	0.00220415	0.011711	UP
PTN13	3.85594	5.20645	1.70299	-3.05724	0.00223389	0.0118042	UP
PILRB	3.84397	5.20173	1.7063	-3.04855	0.00229951	0.0120849	UP
ZN398	3.8371	5.1992	1.70719	-3.04548	0.00232312	0.012143	UP
PRD15	3.48528	-5.44963	1.79196	3.04115	0.00235673	0.0122524	DOWN
ZN214	3.80911	5.18996	1.70791	-3.03878	0.00237538	0.0122834	UP
SNX20	3.8142	5.19112	1.70983	-3.03605	0.002397	0.0123292	UP
SORL	3.79645	5.18383	1.71495	-3.02273	0.00250505	0.0127494	UP
JHD2C	3.77914	5.17809	1.71529	-3.01879	0.00253789	0.0128489	UP
TAOK2	3.77654	5.17675	1.71685	-3.01526	0.00256761	0.0129317	UP
DCDC1	3.76001	5.17094	1.71834	-3.00926	0.00261881	0.0131212	UP
DSCAM	3.40232	-5.41606	1.80712	2.99706	0.00272595	0.013449	DOWN
TYPH	5.85377	3.34249	1.11471	-2.99852	0.0027129	0.013449	UP
ACHA5	3.74409	5.16461	1.72213	-2.99896	0.002709	0.013449	UP
AOC1	3.74274	5.16373	1.72403	-2.99516	0.00274301	0.0134644	UP
MTG16	3.72331	5.15672	1.72545	-2.98862	0.00280238	0.0136176	UP
BABA2	3.7279	5.15848	1.72526	-2.98998	0.00278998	0.0136176	UP
T184C	3.72894	5.15813	1.72693	-2.98688	0.00281845	0.0136272	UP
MPP3	3.38357	-5.40762	1.8138	2.98137	0.00286963	0.0137373	DOWN
CP250	3.71354	5.15267	1.72816	-2.9816	0.0028675	0.0137373	UP
IQGA2	3.71362	5.15232	1.72962	-2.97887	0.00289316	0.0137817	UP
RT09	3.37146	-5.40218	1.81799	2.97152	0.00296331	0.0140467	DOWN
RBM3	6.21909	3.00376	1.01396	-2.96242	0.00305232	0.0142589	UP
KAD9	3.69073	5.1432	1.73455	-2.96514	0.00302546	0.0142589	UP
AN13B	3.67685	5.13864	1.73408	-2.96332	0.00304338	0.0142589	UP
TRIO	6.42963	3.19204	1.08141	-2.95174	0.00315993	0.0146906	UP
CUBN	3.65331	5.1288	1.7404	-2.9469	0.00320975	0.0147572	UP
CRTC2	4.08843	5.2909	1.79481	-2.94789	0.00319956	0.0147572	UP
C2D2A	7.35055	3.38643	1.14953	-2.94591	0.00322003	0.0147572	UP
ACBG1	3.31512	-5.37889	1.82785	2.94274	0.00325322	0.014839	DOWN
ARV1	3.31473	-5.37813	1.83055	2.93799	0.00330351	0.0149976	DOWN
FR1L4	3.30093	-5.37221	1.83328	2.93037	0.00338553	0.015227	DOWN
S38A7	3.62289	5.11705	1.74563	-2.93135	0.00337489	0.015227	UP
TDRD6	3.59565	5.10677	1.74882	-2.92013	0.00349883	0.0155934	UP
BLVRB	3.59732	5.10704	1.74979	-2.91866	0.00351536	0.0155934	UP
TROAP	3.60351	5.10908	1.75001	-2.91945	0.00350645	0.0155934	UP
TM129	3.58346	5.10081	1.75476	-2.90684	0.00365101	0.0161211	UP
ZN818	3.25928	-5.35388	1.84414	2.90319	0.00369387	0.0162362	DOWN
WAPL	3.56192	5.09232	1.75853	-2.89578	0.00378218	0.0164746	UP
VPP1	3.56204	5.09236	1.75826	-2.89626	0.0037764	0.0164746	UP
ECSIT	3.2392	-5.34512	1.84855	2.89152	0.00383385	0.0166248	DOWN
SRRM1	3.53724	5.08289	1.76105	-2.88629	0.00389815	0.0168282	UP
PLCX1	3.54113	5.08364	1.76322	-2.88316	0.00393713	0.0169209	UP
CORA1	3.17981	-5.31855	1.86382	2.85357	0.00432308	0.0184974	DOWN
SIA7A	3.90358	5.22393	1.83379	-2.84871	0.00438968	0.0186996	UP
GRID1	3.82107	5.19427	1.84728	-2.81184	0.00492587	0.0208917	UP
CEP89	8.15174	2.27673	0.810897	-2.80766	0.00499022	0.0210722	UP
ARHGI	3.08382	-5.27408	1.88978	2.79085	0.00525697	0.0220793	DOWN
CRTC3	3.35495	5.0067	1.79781	-2.78488	0.0053547	0.022319	UP
LEU7	3.68864	5.14215	1.87887	-2.73683	0.00620339	0.0257454	UP
GIN1	3.66392	5.13298	1.88253	-2.72664	0.00639821	0.0264404	UP
MLKL	7.93689	2.22075	0.818135	-2.7144	0.00663952	0.0273209	UP
REXO1	5.81736	3.0524	1.12675	-2.70903	0.00674807	0.0275333	UP
MRP9	3.6318	5.12017	1.88967	-2.70956	0.00673727	0.0275333	UP
CREB5	3.6107	5.11194	1.89352	-2.6997	0.00694019	0.0281982	UP
MMAA	3.61176	5.11201	1.89454	-2.69829	0.00696972	0.0281996	UP
CC200	3.58639	5.10263	1.89743	-2.68924	0.00716155	0.0288551	UP
NUP98	10.4596	2.39691	0.892299	-2.68622	0.00722647	0.0289958	UP
CAC1D	5.80118	3.02864	1.13097	-2.6779	0.00740847	0.0294815	UP
TIE2	3.56128	5.0921	1.90424	-2.67408	0.00749341	0.0296972	UP
ARI4A	3.55502	5.08959	1.90547	-2.67105	0.00756153	0.0297286	UP
GOGB1	3.56435	5.09297	1.90677	-2.67099	0.00756281	0.0297286	UP
FBXL5	3.52788	5.07873	1.91098	-2.65766	0.00786853	0.0308051	UP
TIMP1	3.52072	5.0752	1.91426	-2.65126	0.00801927	0.0312687	UP
IWS1	3.5007	5.06781	1.916	-2.64499	0.00816933	0.0317259	UP
CCDC3	3.47881	5.05858	1.92138	-2.63279	0.00846869	0.0327569	UP
IQCF3	3.4811	5.05883	1.92302	-2.63067	0.00852165	0.0328126	UP
FLNC	3.21811	-5.33571	2.0299	2.62855	0.00857485	0.0328126	DOWN
ZNF66	3.47585	5.05674	1.92406	-2.62816	0.00858488	0.0328126	UP
HSF1	6.14033	3.11719	1.18972	-2.62012	0.00878997	0.033333	UP
MCM6	3.44832	5.0461	1.92744	-2.61804	0.00884375	0.0334059	UP
NBAS	3.43408	5.03996	1.93143	-2.60944	0.00906897	0.0341233	UP
NSD3	3.4234	5.03521	1.93491	-2.6023	0.00926004	0.0347072	UP
EPB41	7.07884	3.0757	1.18287	-2.6002	0.00931702	0.0347859	UP
GRM2	3.39051	5.02152	1.94125	-2.58674	0.00968884	0.035897	UP
RBPJL	3.39656	5.02368	1.94155	-2.58746	0.0096687	0.035897	UP
SNR27	3.38949	5.02076	1.94251	-2.58468	0.00974692	0.0359743	UP
F171B	3.38233	5.01772	1.94386	-2.58131	0.00984256	0.0361892	UP
BTD	3.37658	5.01533	1.94521	-2.57829	0.00992896	0.0363686	UP
EZH1	3.37335	5.01395	1.94587	-2.57672	0.00997429	0.0363968	UP
RXFP1	3.37318	5.01353	1.94723	-2.5747	0.0100327	0.0364723	UP
QORX	3.36633	5.01033	1.94938	-2.57021	0.0101636	0.0368099	UP
CASD1	3.35707	5.00712	1.94919	-2.56882	0.0102045	0.0368199	UP
CNGA2	3.33877	4.99938	1.95285	-2.56005	0.0104658	0.0372074	UP
ZN484	3.34602	5.00177	1.95354	-2.56037	0.0104562	0.0372074	UP
RP9	3.34985	5.00376	1.95162	-2.5639	0.0103505	0.0372074	UP
RENT2	3.34641	5.00233	1.95282	-2.56159	0.0104193	0.0372074	UP
EXPH5	5.9201	3.08315	1.20615	-2.55618	0.0105827	0.0374853	UP
MS3L2	3.32948	4.99513	1.95581	-2.554	0.0106493	0.0375244	UP
RBM25	3.32827	4.99457	1.95614	-2.55328	0.0106714	0.0375244	UP
SHSA7	3.32371	4.99229	1.95812	-2.54953	0.0107867	0.0377926	UP
MA1A1	3.30538	4.98519	1.9596	-2.54398	0.0109599	0.0380697	UP
FMNL3	3.30986	4.98674	1.9598	-2.54452	0.0109427	0.0380697	UP
ARMX3	3.30716	4.9856	1.96036	-2.54321	0.0109839	0.0380697	UP
COLI	3.30269	4.9833	1.96246	-2.53931	0.0111072	0.0381436	UP
PRP4B	3.06302	-5.26409	2.07588	2.53584	0.0112179	0.0381436	DOWN
TTBK2	7.99337	2.26363	0.891131	-2.54018	0.0110794	0.0381436	UP
FIGL1	3.29207	4.97945	1.96255	-2.53724	0.0111732	0.0381436	UP
TM158	3.2916	4.97855	1.96491	-2.53373	0.0112856	0.0381436	UP
TM109	3.28824	4.97749	1.96439	-2.53386	0.0112814	0.0381436	UP
AT133	3.29749	4.9807	1.96503	-2.53467	0.0112553	0.0381436	UP
PRDM5	3.2962	4.97983	1.96626	-2.53264	0.0113208	0.0381436	UP
RMXL1	3.0483	-5.25751	2.07894	2.52894	0.0114406	0.0384135	DOWN
B2LA1	3.28175	4.97398	1.96789	-2.52757	0.0114856	0.038431	UP
DJC28	3.27212	4.96941	1.97119	-2.52103	0.0117013	0.0390176	UP
ITA4	3.25109	4.96061	1.97432	-2.51256	0.0119858	0.0396926	UP
CUL9	3.2523	4.96119	1.97416	-2.51306	0.0119689	0.0396926	UP
CRBG1	3.24882	4.95964	1.97491	-2.51133	0.0120278	0.0396958	UP
PHAR4	3.24533	4.95813	1.97565	-2.50963	0.0120859	0.0397518	UP
OSP4A	3.24204	4.95633	1.97735	-2.50655	0.0121916	0.0399637	UP
FBX15	3.22977	4.95171	1.97786	-2.50357	0.0122946	0.0400826	UP
STPG2	3.22261	4.94822	1.9805	-2.49847	0.0124731	0.0404747	UP
PAQR5	3.21685	4.94494	1.98391	-2.49252	0.0126841	0.0410219	UP
FKBP6	3.21335	4.94339	1.98455	-2.49094	0.0127407	0.0410675	UP
NF2L3	3.20344	4.93936	1.98569	-2.48748	0.0128653	0.0413313	UP
MTNA	3.20054	4.93813	1.98632	-2.48607	0.0129162	0.0413574	UP
JUPI1	3.19673	4.93609	1.98825	-2.48263	0.0130418	0.0416217	UP
CLU	3.18025	4.92912	1.99112	-2.47555	0.013303	0.0423157	UP
FACD2	3.17394	4.92597	1.99324	-2.47134	0.0134607	0.042677	UP
THYG	3.15358	4.91679	1.99781	-2.4611	0.0138513	0.0437721	UP
MMTA2	3.14333	4.91223	1.99983	-2.45632	0.0140369	0.0442138	UP
EREP3	3.14619	4.91275	2.00155	-2.45447	0.0141092	0.0442858	UP
K2C74	3.13716	4.90939	2.00106	-2.4534	0.0141513	0.0442858	UP
KDIS	3.13508	4.9081	2.00273	-2.4507	0.0142579	0.0444755	UP
KAP3	3.52165	5.07536	2.07417	-2.44694	0.0144076	0.044798	UP
PDE4C	3.11891	4.90116	2.00513	-2.44431	0.014513	0.0448973	UP
ASTRB	3.12109	4.90177	2.00578	-2.44383	0.0145324	0.0448973	UP
SCG1	2.89943	-5.18485	2.12565	2.43919	0.0147204	0.045324	DOWN
CO005	3.10623	4.89541	2.00799	-2.43797	0.0147701	0.045324	UP
E2AK3	3.10374	4.89425	2.00834	-2.43696	0.0148112	0.045324	UP
PAK6	2.88736	-5.17891	2.12899	2.43257	0.0149921	0.0455893	DOWN
ZBT38	2.8785	-5.17482	2.13044	2.42899	0.0151407	0.0458969	DOWN
BICC1	3.08112	4.88391	2.01351	-2.42557	0.0152845	0.0461878	UP
LRAT	3.07995	4.88299	2.01489	-2.42346	0.0153736	0.0463124	UP
TRPC4	2.85991	-5.16476	2.13909	2.41447	0.0157582	0.047177	DOWN
RMD1	5.30068	3.0464	1.26343	-2.41121	0.0158996	0.0474534	UP
MBTP1	5.26451	3.03602	1.26634	-2.39747	0.0165088	0.0491199	UP
T11X2	3.02239	4.85557	2.02989	-2.39203	0.0167554	0.0497009	UP
